# Supplementary material for: Ti3C2TX MXene/Polyaniline-Modified Nylon Fabric Electrode for Wearable Non-Invasive Glucose Monitoring in Sweat
Source: Biosensors (Basel). 2025 Aug 14;15(8):531. doi: 10.3390/bios15080531 (PMC12385094; doi:10.3390/bios15080531)
Supplement: Supplementary file 1 [file biosensors-15-00531-s001.zip]

Archive with 1 entries (1 files):
- biosensors-3783819-supplementary.pdf
